# Supplementary material for: Comparison of intravenous butorphanol vs. tramadol for post-spinal anesthesia shivering: a meta-analysis and systematic review
Source: Front Med (Lausanne). 2023 Dec 5;10:1271664. doi: 10.3389/fmed.2023.1271664 (PMC10729005; doi:10.3389/fmed.2023.1271664)
Supplement: Supplementary file 1 [file Data_Sheet_1.CSV]

Search number	Query	Sort By	Filters	Search Details	Results	Time
4	((("Tramadol"[Mesh]) OR ((((((((((((((((((((((((((((((((((((((((((((((((((((((((((((((((((((((((((((Tramundin) OR (Biodalgic)) OR (Jutadol)) OR (K-315)) OR (K 315)) OR (K315)) OR (MTW-Tramadol)) OR (MTW Tramadol)) OR (MTWTramadol)) OR (Nobligan)) OR (Prontofort)) OR (Zytram)) OR (Takadol)) OR (Theradol)) OR (Tiral)) OR (Tramadol Lindo)) OR (Topalgic)) OR (Tradol)) OR (Tradol-Puren)) OR (Tradol Pu…			((("Tramadol"[Mesh]) OR ((((((((((((((((((((((((((((((((((((((((((((((((((((((((((((((((((((((((((((Tramundin) OR (Biodalgic)) OR (Jutadol)) OR (K-315)) OR (K 315)) OR (K315)) OR (MTW-Tramadol)) OR (MTW Tramadol)) OR (MTWTramadol)) OR (Nobligan)) OR (Prontofort)) OR (Zytram)) OR (Takadol)) OR (Theradol)) OR (Tiral)) OR (Tramadol Lindo)) OR (Topalgic)) OR (Tradol)) OR (Tradol-Puren)) OR (Tradol Pu…	5	05:28:54
3	((((((((((((17-(Cyclobutylmethyl)morphinan-3,14-diol) OR (BC-2627)) OR (BC 2627)) OR (BC2627)) OR (Beforal)) OR (Butorphanol Tartrate)) OR (Moradol)) OR (Stadol)) OR (Stadol NS)) OR (Torbugesic)) OR (Apo-Butorphanol)) OR (Dolorex)) OR ("Butorphanol"[Mesh])			(("17"[All Fields] AND "Cyclobutylmethyl"[All Fields]) AND "morphinan 3 14 diol"[All Fields]) OR ("Butorphanol"[Supplementary Concept] OR "Butorphanol"[All Fields] OR "bc 2627"[All Fields] OR "Butorphanol"[MeSH Terms]) OR ("Butorphanol"[Supplementary Concept] OR "Butorphanol"[All Fields] OR "bc 2627"[All Fields] OR "Butorphanol"[MeSH Terms]) OR ("Butorphanol"[Supplementary Concept] OR "Butorphano…	1,872	05:27:45
2	("Anesthesia, Spinal"[Mesh]) OR ((((Anesthesias, Spinal)) OR (Spinal Anesthesia)) OR (Spinal Anesthesias))			"anesthesia, spinal"[MeSH Terms] OR ("anesthesia, spinal"[MeSH Terms] OR ("anesthesia"[All Fields] AND "spinal"[All Fields]) OR "spinal anesthesia"[All Fields] OR ("anesthesias"[All Fields] AND "spinal"[All Fields]) OR "anesthesias spinal"[All Fields] OR ("spinal anaesthesia"[All Fields] OR "anesthesia, spinal"[MeSH Terms] OR ("anesthesia"[All Fields] AND "spinal"[All Fields]) OR "spinal anesthes…	29,327	05:27:19
1	("Tramadol"[Mesh]) OR ((((((((((((((((((((((((((((((((((((((((((((((((((((((((((((((((((((((((((((Tramundin) OR (Biodalgic)) OR (Jutadol)) OR (K-315)) OR (K 315)) OR (K315)) OR (MTW-Tramadol)) OR (MTW Tramadol)) OR (MTWTramadol)) OR (Nobligan)) OR (Prontofort)) OR (Zytram)) OR (Takadol)) OR (Theradol)) OR (Tiral)) OR (Tramadol Lindo)) OR (Topalgic)) OR (Tradol)) OR (Tradol-Puren)) OR (Tradol Pure…			("Tramadol"[Mesh]) OR ((((((((((((((((((((((((((((((((((((((((((((((((((((((((((((((((((((((((((((Tramundin) OR (Biodalgic)) OR (Jutadol)) OR (K-315)) OR (K 315)) OR (K315)) OR (MTW-Tramadol)) OR (MTW Tramadol)) OR (MTWTramadol)) OR (Nobligan)) OR (Prontofort)) OR (Zytram)) OR (Takadol)) OR (Theradol)) OR (Tiral)) OR (Tramadol Lindo)) OR (Topalgic)) OR (Tradol)) OR (Tradol-Puren)) OR (Tradol Pure…	6,923	05:26:52
