# Supplementary material for: Comparison of intravenous butorphanol vs. tramadol for post-spinal anesthesia shivering: a meta-analysis and systematic review
Source: Front Med (Lausanne). 2023 Dec 5;10:1271664. doi: 10.3389/fmed.2023.1271664 (PMC10729005; doi:10.3389/fmed.2023.1271664)
Supplement: Supplementary file 2 [file Data_Sheet_2.CSV]

Search number	Query	Sort By	Filters	Search Details	Results	Time
4	((("Tramadol"[Mesh]) OR ((((((((((((((((((((((((((((((((((((((((((((((((((((((((((((((((((((((((((((Tramundin) OR (Biodalgic)) OR (Jutadol)) OR (K-315)) OR (K 315)) OR (K315)) OR (MTW-Tramadol)) OR (MTW Tramadol)) OR (MTWTramadol)) OR (Nobligan)) OR (Prontofort)) OR (Zytram)) OR (Takadol)) OR (Theradol)) OR (Tiral)) OR (Tramadol Lindo)) OR (Topalgic)) OR (Tradol)) OR (Tradol-Puren)) OR (Tradol Pu…			((("Tramadol"[Mesh]) OR ((((((((((((((((((((((((((((((((((((((((((((((((((((((((((((((((((((((((((((Tramundin) OR (Biodalgic)) OR (Jutadol)) OR (K-315)) OR (K 315)) OR (K315)) OR (MTW-Tramadol)) OR (MTW Tramadol)) OR (MTWTramadol)) OR (Nobligan)) OR (Prontofort)) OR (Zytram)) OR (Takadol)) OR (Theradol)) OR (Tiral)) OR (Tramadol Lindo)) OR (Topalgic)) OR (Tradol)) OR (Tradol-Puren)) OR (Tradol Pu…	5	1:40:33
3	((((((((((((17-(Cyclobutylmethyl)morphinan-3,14-diol) OR (BC-2627)) OR (BC 2627)) OR (BC2627)) OR (Beforal)) OR (Butorphanol Tartrate)) OR (Moradol)) OR (Stadol)) OR (Stadol NS)) OR (Torbugesic)) OR (Apo-Butorphanol)) OR (Dolorex)) OR ("Butorphanol"[Mesh])			(("17"[All Fields] AND "Cyclobutylmethyl"[All Fields]) AND "morphinan 3 14 diol"[All Fields]) OR ("Butorphanol"[MeSH Terms] OR "Butorphanol"[All Fields] OR "bc 2627"[All Fields]) OR ("Butorphanol"[MeSH Terms] OR "Butorphanol"[All Fields] OR "bc 2627"[All Fields]) OR ("Butorphanol"[MeSH Terms] OR "Butorphanol"[All Fields]) OR ("Butorphanol"[MeSH Terms] OR "Butorphanol"[All Fields] OR "beforal"[All…	1,896	1:39:44
2	("Anesthesia, Spinal"[Mesh]) OR ((((Anesthesias, Spinal)) OR (Spinal Anesthesia)) OR (Spinal Anesthesias))			"anesthesia, spinal"[MeSH Terms] OR ("anesthesia, spinal"[MeSH Terms] OR ("anesthesia"[All Fields] AND "spinal"[All Fields]) OR "spinal anesthesia"[All Fields] OR ("anesthesias"[All Fields] AND "spinal"[All Fields]) OR "anesthesias spinal"[All Fields] OR ("spinal anaesthesia"[All Fields] OR "anesthesia, spinal"[MeSH Terms] OR ("anesthesia"[All Fields] AND "spinal"[All Fields]) OR "spinal anesthes…	29,632	1:39:23
1	("Tramadol"[Mesh]) OR ((((((((((((((((((((((((((((((((((((((((((((((((((((((((((((((((((((((((((((Tramundin) OR (Biodalgic)) OR (Jutadol)) OR (K-315)) OR (K 315)) OR (K315)) OR (MTW-Tramadol)) OR (MTW Tramadol)) OR (MTWTramadol)) OR (Nobligan)) OR (Prontofort)) OR (Zytram)) OR (Takadol)) OR (Theradol)) OR (Tiral)) OR (Tramadol Lindo)) OR (Topalgic)) OR (Tradol)) OR (Tradol-Puren)) OR (Tradol Pure…			("Tramadol"[Mesh]) OR ((((((((((((((((((((((((((((((((((((((((((((((((((((((((((((((((((((((((((((Tramundin) OR (Biodalgic)) OR (Jutadol)) OR (K-315)) OR (K 315)) OR (K315)) OR (MTW-Tramadol)) OR (MTW Tramadol)) OR (MTWTramadol)) OR (Nobligan)) OR (Prontofort)) OR (Zytram)) OR (Takadol)) OR (Theradol)) OR (Tiral)) OR (Tramadol Lindo)) OR (Topalgic)) OR (Tradol)) OR (Tradol-Puren)) OR (Tradol Pure…	7,038	1:38:49
Embase
Session Results
.......................................................
No. Query Results Results Date
#105.(('shivering'/exp OR 'shivering') OR 59 8 Nov 2023
'shiverings':ab,ti OR 'chill':ab,ti OR
'chills':ab,ti OR 'shiver':ab,ti) AND
('tramadol'/exp OR 'tramundin':ab,ti OR
'biodalgic':ab,ti OR 'jutadol':ab,ti OR
'k-315':ab,ti OR 'k 315':ab,ti OR 'k315':ab,ti OR
'mtw-tramadol':ab,ti OR 'mtw?tramadol':ab,ti OR
'mtw?tramadol':ab,ti OR 'mtwtramadol':ab,ti OR
'nobligan':ab,ti OR 'prontofort':ab,ti OR
'zytram':ab,ti OR 'takadol':ab,ti OR
'theradol':ab,ti OR 'tiral':ab,ti OR
'tramadol?lindo':ab,ti OR 'topalgic':ab,ti OR
'tradol':ab,ti OR 'tradol-puren':ab,ti OR 'tradol
puren':ab,ti OR 'tradolpuren':ab,ti OR
'tradonal':ab,ti OR 'tralgiol':ab,ti OR 'trama
abz':ab,ti OR 'trama kd':ab,ti OR
'trama-dorsch':ab,ti OR 'trama dorsch':ab,ti OR
'tramadorsch':ab,ti OR 'biokanol':ab,ti OR
'tramabeta':ab,ti OR 'tramadin':ab,ti OR
'tramadol-ratiopharm':ab,ti OR
'tramadolratiopharm':ab,ti OR 'tramadoc':ab,ti OR
'tramadol?pb':ab,ti OR 'tramadol?acis':ab,ti OR
'tramadol?al':ab,ti OR 'tramadol?basics':ab,ti OR
'tramadol?bayvit':ab,ti OR 'tramadol?bexal':ab,ti
OR 'tramadol?1a':ab,ti OR 'ranitidin 1a
pharma':ab,ti OR 'trama 1a pharma':ab,ti OR
'tramadol?cinfa 1a pharma':ab,ti OR
'tramadol?edigen':ab,ti OR
'tramadol?hydrochloride':ab,ti OR
'trasedal':ab,ti OR 'ultram':ab,ti OR
'tramadol?heumann':ab,ti OR 'xymel 50':ab,ti OR
'zamudol':ab,ti OR 'zumalgic':ab,ti OR
'zydol':ab,ti OR 'tramadol?kern':ab,ti OR
'tramadol?lichtenstein':ab,ti OR
'tramadol?mabo':ab,ti OR 'tramadol?normon':ab,ti
OR 'tramadol?stada':ab,ti OR
'tramadol-dolgit':ab,ti OR 'tramadol
dolgit':ab,ti OR 'tramadoldolgit':ab,ti OR
'tramadol-hameln':ab,ti OR 'tramadol
hameln':ab,ti OR 'tramadolhameln':ab,ti OR
'tramadolor':ab,ti OR 'tramadura':ab,ti OR
'tramagetic':ab,ti OR 'tramagit':ab,ti OR
'tramake':ab,ti OR 'tramal':ab,ti OR
'tramex':ab,ti OR 'adolonta':ab,ti OR
'contramal':ab,ti OR 'amadol':ab,ti OR
'tramadol?asta medica':ab,ti) AND ('spinal
anesthesia'/exp OR 'anesthesias, spinal':ab,ti OR
'spinal anesthesia':ab,ti OR 'spinal
anesthesias':ab,ti) AND ('random':ab,ti OR
'placebo':ab,ti OR 'double-blind':ab,ti)
#104.(('shivering'/exp OR 'shivering') OR 7 8 Nov 2023
'shiverings':ab,ti OR 'chill':ab,ti OR
'chills':ab,ti OR 'shiver':ab,ti) AND
('butorphanol'/exp OR
'17-(cyclobutylmethyl)morphinan-3,14-diol':ab,ti
OR 'bc-2627':ab,ti OR 'bc 2627':ab,ti OR
'bc2627':ab,ti OR 'beforal':ab,ti OR
'butorphanol?tartrate':ab,ti OR 'moradol':ab,ti
OR 'stadol':ab,ti OR 'stadol ns':ab,ti OR
'apo-butorphanol':ab,ti OR 'dolorex':ab,ti) AND
('spinal anesthesia'/exp OR 'anesthesias,
spinal':ab,ti OR 'spinal anesthesia':ab,ti OR
'spinal anesthesias':ab,ti) AND ('random':ab,ti
OR 'placebo':ab,ti OR 'double-blind':ab,ti)
#103.'random':ab,ti OR 'placebo':ab,ti OR 865,400 8 Nov 2023
'double-blind':ab,ti
#102.'spinal anesthesia'/exp OR 'anesthesias, 31,376 8 Nov 2023
spinal':ab,ti OR 'spinal anesthesia':ab,ti OR
'spinal anesthesias':ab,ti
#101.'spinal anesthesias':ab,ti 25 8 Nov 2023
#100.'spinal anesthesia':ab,ti 12,041 8 Nov 2023
#99. 'anesthesias, spinal':ab,ti 1 8 Nov 2023
#98. 'spinal anesthesia'/exp 29,742 8 Nov 2023
#97. 'butorphanol'/exp OR 5,727 8 Nov 2023
'17-(cyclobutylmethyl)morphinan-3,14-diol':ab,ti
OR 'bc-2627':ab,ti OR 'bc 2627':ab,ti OR
'bc2627':ab,ti OR 'beforal':ab,ti OR
'butorphanol?tartrate':ab,ti OR 'moradol':ab,ti
OR 'stadol':ab,ti OR 'stadol ns':ab,ti OR
'apo-butorphanol':ab,ti OR 'dolorex':ab,ti
#96. 'dolorex':ab,ti 1 8 Nov 2023
#95. 'apo-butorphanol':ab,ti 8 Nov 2023
#94. 'stadol ns':ab,ti 9 8 Nov 2023
#93. 'stadol':ab,ti 47 8 Nov 2023
#92. 'moradol':ab,ti 29 8 Nov 2023
#91. 'butorphanol?tartrate':ab,ti 255 8 Nov 2023
#90. 'beforal':ab,ti 5 8 Nov 2023
#89. 'bc2627':ab,ti 8 Nov 2023
#88. 'bc 2627':ab,ti 4 8 Nov 2023
#87. 'bc-2627':ab,ti 4 8 Nov 2023
#86. '17-(cyclobutylmethyl)morphinan-3,14-diol':ab,ti 8 Nov 2023
#85. 'butorphanol'/exp 5,580 8 Nov 2023
#84. 'tramadol'/exp OR 'tramundin':ab,ti OR 29,403 8 Nov 2023
'biodalgic':ab,ti OR 'jutadol':ab,ti OR
'k-315':ab,ti OR 'k 315':ab,ti OR 'k315':ab,ti OR
'mtw-tramadol':ab,ti OR 'mtw?tramadol':ab,ti OR
'mtw?tramadol':ab,ti OR 'mtwtramadol':ab,ti OR
'nobligan':ab,ti OR 'prontofort':ab,ti OR
'zytram':ab,ti OR 'takadol':ab,ti OR
'theradol':ab,ti OR 'tiral':ab,ti OR
'tramadol?lindo':ab,ti OR 'topalgic':ab,ti OR
'tradol':ab,ti OR 'tradol-puren':ab,ti OR 'tradol
puren':ab,ti OR 'tradolpuren':ab,ti OR
'tradonal':ab,ti OR 'tralgiol':ab,ti OR 'trama
abz':ab,ti OR 'trama kd':ab,ti OR
'trama-dorsch':ab,ti OR 'trama dorsch':ab,ti OR
'tramadorsch':ab,ti OR 'biokanol':ab,ti OR
'tramabeta':ab,ti OR 'tramadin':ab,ti OR
'tramadol-ratiopharm':ab,ti OR
'tramadolratiopharm':ab,ti OR 'tramadoc':ab,ti OR
'tramadol?pb':ab,ti OR 'tramadol?acis':ab,ti OR
'tramadol?al':ab,ti OR 'tramadol?basics':ab,ti OR
'tramadol?bayvit':ab,ti OR 'tramadol?bexal':ab,ti
OR 'tramadol?1a':ab,ti OR 'ranitidin 1a
pharma':ab,ti OR 'trama 1a pharma':ab,ti OR
'tramadol?cinfa 1a pharma':ab,ti OR
'tramadol?edigen':ab,ti OR
'tramadol?hydrochloride':ab,ti OR
'trasedal':ab,ti OR 'ultram':ab,ti OR
'tramadol?heumann':ab,ti OR 'xymel 50':ab,ti OR
'zamudol':ab,ti OR 'zumalgic':ab,ti OR
'zydol':ab,ti OR 'tramadol?kern':ab,ti OR
'tramadol?lichtenstein':ab,ti OR
'tramadol?mabo':ab,ti OR 'tramadol?normon':ab,ti
OR 'tramadol?stada':ab,ti OR
'tramadol-dolgit':ab,ti OR 'tramadol
dolgit':ab,ti OR 'tramadoldolgit':ab,ti OR
'tramadol-hameln':ab,ti OR 'tramadol
hameln':ab,ti OR 'tramadolhameln':ab,ti OR
'tramadolor':ab,ti OR 'tramadura':ab,ti OR
'tramagetic':ab,ti OR 'tramagit':ab,ti OR
'tramake':ab,ti OR 'tramal':ab,ti OR
'tramex':ab,ti OR 'adolonta':ab,ti OR
'contramal':ab,ti OR 'amadol':ab,ti OR
'tramadol?asta medica':ab,ti
#83. 'tramadol?asta medica':ab,ti 8 Nov 2023
#82. 'amadol':ab,ti 1 8 Nov 2023
#81. 'contramal':ab,ti 10 8 Nov 2023
#80. 'adolonta':ab,ti 3 8 Nov 2023
#79. 'tramex':ab,ti 8 Nov 2023
#78. 'tramal':ab,ti 153 8 Nov 2023
#77. 'tramake':ab,ti 8 Nov 2023
#76. 'tramagit':ab,ti 8 Nov 2023
#75. 'tramagetic':ab,ti 8 Nov 2023
#74. 'tramadura':ab,ti 8 Nov 2023
#73. 'tramadolor':ab,ti 1 8 Nov 2023
#72. 'tramadolhameln':ab,ti 8 Nov 2023
#71. 'tramadol hameln':ab,ti 8 Nov 2023
#70. 'tramadol-hameln':ab,ti 8 Nov 2023
#69. 'tramadoldolgit':ab,ti 8 Nov 2023
#68. 'tramadol dolgit':ab,ti 8 Nov 2023
#67. 'tramadol-dolgit':ab,ti 8 Nov 2023
#66. 'tramadol?stada':ab,ti 8 Nov 2023
#65. 'tramadol?normon':ab,ti 8 Nov 2023
#64. 'tramadol?mabo':ab,ti 8 Nov 2023
#63. 'tramadol?lichtenstein':ab,ti 4 8 Nov 2023
#62. 'tramadol?kern':ab,ti 1 8 Nov 2023
#61. 'zydol':ab,ti 7 8 Nov 2023
#60. 'zumalgic':ab,ti 8 Nov 2023
#59. 'zamudol':ab,ti 8 Nov 2023
#58. 'xymel 50':ab,ti 8 Nov 2023
#57. 'tramadol?heumann':ab,ti 8 Nov 2023
#56. 'ultram':ab,ti 45 8 Nov 2023
#55. 'trasedal':ab,ti 8 Nov 2023
#54. 'tramadol?hydrochloride':ab,ti 732 8 Nov 2023
#53. 'tramadol?edigen':ab,ti 8 Nov 2023
#52. 'tramadol?cinfa 1a pharma':ab,ti 8 Nov 2023
#51. 'trama 1a pharma':ab,ti 8 Nov 2023
#50. 'ranitidin 1a pharma':ab,ti 8 Nov 2023
#49. 'tramadol?1a':ab,ti 40 8 Nov 2023
#48. 'tramadol?bexal':ab,ti 8 Nov 2023
#47. 'tramadol?bayvit':ab,ti 8 Nov 2023
#46. 'tramadol?basics':ab,ti 8 Nov 2023
#45. 'tramadol?al':ab,ti 169 8 Nov 2023
#44. 'tramadol?acis':ab,ti 8 Nov 2023
#43. 'tramadol?pb':ab,ti 7 8 Nov 2023
#42. 'tramadoc':ab,ti 8 Nov 2023
#41. 'tramadolratiopharm':ab,ti 8 Nov 2023
#40. 'tramadol-ratiopharm':ab,ti 8 Nov 2023
#39. 'tramadin':ab,ti 8 Nov 2023
#38. 'tramabeta':ab,ti 8 Nov 2023
#37. 'biokanol':ab,ti 8 Nov 2023
#36. 'tramadorsch':ab,ti 8 Nov 2023
#35. 'trama dorsch':ab,ti 8 Nov 2023
#34. 'trama-dorsch':ab,ti 8 Nov 2023
#33. 'trama kd':ab,ti 8 Nov 2023
#32. 'trama abz':ab,ti 8 Nov 2023
#31. 'tralgiol':ab,ti 8 Nov 2023
#30. 'tradonal':ab,ti 3 8 Nov 2023
#29. 'tradolpuren':ab,ti 8 Nov 2023
#28. 'tradol puren':ab,ti 8 Nov 2023
#27. 'tradol-puren':ab,ti 8 Nov 2023
#26. 'tradol':ab,ti 1 8 Nov 2023
#25. 'topalgic':ab,ti 5 8 Nov 2023
#24. 'tramadol?lindo':ab,ti 8 Nov 2023
#23. 'tiral':ab,ti 28 8 Nov 2023
#22. 'theradol':ab,ti 8 Nov 2023
#21. 'takadol':ab,ti 8 Nov 2023
#20. 'zytram':ab,ti 2 8 Nov 2023
#19. 'prontofort':ab,ti 8 Nov 2023
#18. 'nobligan':ab,ti 2 8 Nov 2023
#17. 'mtwtramadol':ab,ti 8 Nov 2023
#16. 'mtw?tramadol':ab,ti 8 Nov 2023
#15. 'mtw?tramadol':ab,ti 8 Nov 2023
#14. 'mtw-tramadol':ab,ti 8 Nov 2023
#13. 'k315':ab,ti 26 8 Nov 2023
#12. 'k 315':ab,ti 16 8 Nov 2023
#11. 'k-315':ab,ti 16 8 Nov 2023
#10. 'jutadol':ab,ti 8 Nov 2023
#9. 'biodalgic':ab,ti 8 Nov 2023
#8. 'tramundin':ab,ti 3 8 Nov 2023
#7. 'tramadol'/exp 29,263 8 Nov 2023
#6. ('shivering'/exp OR 'shivering') OR 24,161 8 Nov 2023
'shiverings':ab,ti OR 'chill':ab,ti OR
'chills':ab,ti OR 'shiver':ab,ti
#5. 'shiver':ab,ti 267 8 Nov 2023
#4. 'chills':ab,ti 12,382 8 Nov 2023
#3. 'chill':ab,ti 1,999 8 Nov 2023
#2. 'shiverings':ab,ti 2 8 Nov 2023
#1. 'shivering'/exp OR 'shivering' 9,844 8 Nov 2023
